# Supplementary material for: Macrophages are necessary for epimorphic regeneration in African spiny mice
Source: eLife. 2017 May 16;6:e24623. doi: 10.7554/eLife.24623 (PMC5433844; doi:10.7554/eLife.24623)
Supplement: Figure 1—source data 1. — The percent of circulating monocytes, neutrophils, lymphocytes, and mast cells were compared across species using a two-way ANOVA with main effects cell subtype and species. We found no significant effect between species. We found a significant effect between cell subtypes. Tukey's multiple comparison test was carried out to compare the means of each cell subtype and determine statistical significance with p<0.05. DOI: http://dx.doi.org/10.7554/eLife.24623.004 [file elife-24623-fig1-data1.xlsx]

## Sheet: Sheet1
Two-way ANOVA	Ordinary
Alpha	0.05
Source of Variation	% of total variation	P value	P value summary	Significant?
Interaction	0.6507	0.4868	ns	No
Species	0.002685	0.9199	ns	No
Cell subtype	76.35	< 0.0001	****	Yes
ANOVA table	SS	DF	MS	F (DFn, DFd)	P value
Interaction	196.6	3	65.53	F (3, 40) = 0.8271	P = 0.4868
Species	0.811	1	0.811	F (1, 40) = 0.01024	P = 0.9199
Cell subtype	23065	3	7688	F (3, 40) = 97.04	P < 0.0001
Residual	3169	40	79.23
Tukey's multiple comparisons test	Mean Diff.	95% CI of diff.	Significant?	Summary
Acomys
Neutrophils vs. Lymphocytes	-44.44	-56.37 to -32.51	Yes	****
Neutrophils vs. Monocytes	10.12	-1.814 to 22.04	No	ns
Neutrophils vs. Eosinophils	19.41	7.476 to 31.33	Yes	***
Lymphocytes vs. Monocytes	54.56	42.63 to 66.49	Yes	****
Lymphocytes vs. Eosinophils	63.85	51.92 to 75.78	Yes	****
Monocytes vs. Eosinophils	9.29	-2.639 to 21.22	No	ns
Mus
Neutrophils vs. Lymphocytes	-32.44	-49.31 to -15.57	Yes	****
Neutrophils vs. Monocytes	15.3	-1.573 to 32.17	No	ns
Neutrophils vs. Eosinophils	26.43	9.558 to 43.30	Yes	***
Lymphocytes vs. Monocytes	47.74	30.87 to 64.61	Yes	****
Lymphocytes vs. Eosinophils	58.87	42.00 to 75.74	Yes	****
Monocytes vs. Eosinophils	11.13	-5.739 to 28.00	No	ns
Number of families	2
Number of comparisons per family	6
Alpha	0.05
